# Supplementary material for: ITPK1 Regulates Jasmonate-Controlled Root Development in Arabidopsis thaliana
Source: Biomolecules. 2023 Sep 9;13(9):1368. doi: 10.3390/biom13091368 (PMC10526342; doi:10.3390/biom13091368)
Supplement: Supplementary file 1 [file biomolecules-13-01368-s001.zip]

Archive with 3 entries (2 files):
- biomolecules-2482938-supplementary/
- biomolecules-2482938-supplementary/biomolecules-2482938-figures.pdf
- biomolecules-2482938-supplementary/biomolecules-2482938-supplementary.pdf
